# Supplementary material for: Genome-Wide Identification of WD40 Proteins in Cucurbita maxima Reveals Its Potential Functions in Fruit Development
Source: Genes (Basel). 2023 Jan 14;14(1):220. doi: 10.3390/genes14010220 (PMC9859561; doi:10.3390/genes14010220)
Supplement: Supplementary file 1 [file genes-14-00220-s001.zip]

Archive with 5 entries (5 files):
- Table S1 The Primers used in this study.xlsx
- Table S2 Detailed information on CmWD40s members.xlsx
- Table S3 Number and composition of the domain in 11 subfamilies of CmWD40s.xlsx
- Table S4 ka ks.xlsx
- Table4 S5 CmWD40 genes in transcriptome (PRJNA385310, SRP012853, and PRJNA464060).xlsx
