# Supplementary material for: Genome-Wide Identification of WD40 Proteins in Cucurbita maxima Reveals Its Potential Functions in Fruit Development
Source: Genes (Basel). 2023 Jan 14;14(1):220. doi: 10.3390/genes14010220 (PMC9859561; doi:10.3390/genes14010220)
Supplement: Supplementary file 1 [file genes-14-00220-s001.zip › Table S1 The Primers used in this study.xlsx]

## Sheet: Sheet1
Name	Sequence	Function
CmaCh17G011070		qRT-PCR
		qRT-PCR
CmaCh14G019450		qRT-PCR
		qRT-PCR
CmaCh03G004280		qRT-PCR
		qRT-PCR
CmaCh05G007320		qRT-PCR
		qRT-PCR
CmaCh15G008310		qRT-PCR
		qRT-PCR
CmaCh07G009830		qRT-PCR
		qRT-PCR
CmaCh04G011090		qRT-PCR
		qRT-PCR
CmaCh17G011410		qRT-PCR
		qRT-PCR
CmaCh16G012740		qRT-PCR
		qRT-PCR
CmaCh04G017900		qRT-PCR
		qRT-PCR
CmaCh01G002640		qRT-PCR
		qRT-PCR
CmaCh09G008800		qRT-PCR
		qRT-PCR
CmaCh05G011780		qRT-PCR
		qRT-PCR
CmaCh17G003320		qRT-PCR
		qRT-PCR
EF		qRT-PCR
		qRT-PCR

## Sheet: Sheet2
5'	TGGAGACCCTCTCAGCCTTCC	3'
3'	TCGAAGCGTTCGGAGTCAGC	5'
5'	GATGGGCCACCCGAATTGC	3'
3'	GCAACGACCCACTCCTCACA	5'
5'		3'
3'		5'
5'		3'
3'		5'
5'		3'
3'		5'
5'		3'
3'		5'
5'		3'
3'		5'
5'		3'
3'		5'
5'		3'
3'		5'
5'		3'
3'		5'
5'		3'
3'		5'
5'		3'
3'		5'
5'		3'
3'		5'
5'		3'
3'		5'
5'		3'
3'		5'
