# Supplementary material for: Genome-Wide Identification of WD40 Proteins in Cucurbita maxima Reveals Its Potential Functions in Fruit Development
Source: Genes (Basel). 2023 Jan 14;14(1):220. doi: 10.3390/genes14010220 (PMC9859561; doi:10.3390/genes14010220)
Supplement: Supplementary file 1 [file genes-14-00220-s001.zip › Table S3 Number and composition of the domain in 11 subfamilies of CmWD40s.xlsx]

## Sheet: Sheet1
Subfamily name	Domain composition	Number of members
Subfamily A	Only WD40 domain	138
Subfamily B	WD40 domain and LisH domain	13
Subfamily C	WD40 domain and UTP12, UTP13, UTP15, UTP21	7
Subfamily D	WD40 domain and Coatomer (COP1)	9
Subfamily E	WD40 domain and subunit C of CAF1 complex domains	7
Subfamily F	WD40 domain and NLE (NUC135) domain	2
Subfamily G	WD40 domain and protein kinase domain	6
Subfamily H	WD40 domain and BEACH domain	1
Subfamily I	WD40 domain and zinc finger domain	3
Subfamily J	WD40 domain and breast carcinoma amplified sequence 3 (BCAS3)	1
Subfamily K	WD40 domain and F-BOX, U-BOX or domains with unknown function	44
