# Supplementary material for: Genome-Wide Identification of WD40 Proteins in Cucurbita maxima Reveals Its Potential Functions in Fruit Development
Source: Genes (Basel). 2023 Jan 14;14(1):220. doi: 10.3390/genes14010220 (PMC9859561; doi:10.3390/genes14010220)
Supplement: Supplementary file 1 [file genes-14-00220-s001.zip › Table S4 ka ks.xlsx]

## Sheet: Cma
Seq_1	Seq_2	Ka	Ks	Ka_Ks	Note
CmaCh01G016590	CmaCh09G004150	0.150585	0.392543	0.383613
CmaCh01G011960	CmaCh09G008800	0.0770516	0.378175	0.203746
CmaCh01G012080	CmaCh09G008650	0.0531954	0.304781	0.174536
CmaCh01G000690	CmaCh11G006870	0.658208	NaN	NaN	High Sequence Divergence Value (pS>=0.75)
CmaCh01G004500	CmaCh14G011300	0.0450051	0.323107	0.139288
CmaCh02G009310	CmaCh15G013050	0.0732984	0.417287	0.175655
CmaCh02G011330	CmaCh15G010170	0.0883984	0.333442	0.265109
CmaCh02G003720	CmaCh20G008210	0.79763	1.16944	0.682063
CmaCh02G000630	CmaCh20G002360	0.109113	0.253815	0.429892
CmaCh03G010850	CmaCh07G007910	0.127344	0.43885	0.290176
CmaCh03G004280	CmaCh07G009830	0.103373	0.429352	0.240765
CmaCh04G021960	CmaCh15G008350	0.0411822	0.322798	0.127579
CmaCh04G012780	CmaCh18G008400	0.0508841	0.305284	0.166678
CmaCh05G011780	CmaCh12G011040	0.0951885	0.317857	0.29947
CmaCh05G006540	CmaCh12G003110	0.292551	0.703702	0.415731
CmaCh05G006550	CmaCh12G003120	0.166926	0.957808	0.174279
CmaCh05G009390	CmaCh12G006980	0.10124	0.409361	0.247313
CmaCh05G009890	CmaCh12G006720	0.288916	0.664722	0.434642
CmaCh06G012470	CmaCh14G018880	0.0340259	0.238185	0.142855
CmaCh06G012170	CmaCh14G019450	0.0686282	0.30932	0.221868
CmaCh08G007650	CmaCh11G006870	0.463227	NaN	NaN	High Sequence Divergence Value (pS>=0.75)
CmaCh10G003230	CmaCh11G003030	0.0578803	0.294427	0.196586
CmaCh10G005910	CmaCh11G005890	0.156251	0.429348	0.363925
CmaCh10G007190	CmaCh11G006940	0.0171204	0.28366	0.0603552
CmaCh10G000800	CmaCh11G000580	0.033359	0.416726	0.0800502
CmaCh11G000580	CmaCh11G014740	0.231877	1.96054	0.118272
CmaCh11G010010	CmaCh12G011040	0.367405	NaN	NaN	High Sequence Divergence Value (pS>=0.75)
CmaCh11G006870	CmaCh14G012690	0.551141	2.20267	0.250215
CmaCh11G000580	CmaCh14G006920	0.134541	1.94936	0.0690181
CmaCh11G006870	CmaCh17G007340	0.46098	NaN	NaN	High Sequence Divergence Value (pS>=0.75)
CmaCh11G013810	CmaCh19G007390	0.0421491	0.425038	0.0991654
CmaCh11G011010	CmaCh19G006610	0.0403226	0.329842	0.122248
CmaCh13G006680	CmaCh18G003480	0.086281	0.279934	0.308219

## Sheet: Cma_At
Seq_1	Seq_2	Ka	Ks	Ka_Ks	Note
CmaCh01G012080	AT1G53090	0.207356	NaN	NaN	High Sequence Divergence Value (pS>=0.75)
CmaCh01G001300	AT1G15440	0.186678	3.00115	0.0622022
CmaCh02G009310	AT1G64610	0.413318	NaN	NaN	High Sequence Divergence Value (pS>=0.75)
CmaCh05G009890	AT1G76260	0.156473	1.44129	0.108565
CmaCh05G009890	AT1G20540	0.122155	1.41859	0.0861103
CmaCh09G008650	AT1G53090	0.229718	NaN	NaN	High Sequence Divergence Value (pS>=0.75)
CmaCh13G006680	AT1G11160	0.358028	1.46533	0.244332
CmaCh13G006680	AT1G61210	0.35805	1.6625	0.215368
CmaCh15G013050	AT1G64610	0.42597	NaN	NaN	High Sequence Divergence Value (pS>=0.75)
CmaCh18G003480	AT1G11160	0.382241	1.74841	0.218622
CmaCh18G003480	AT1G61210	0.344578	1.6731	0.205952
CmaCh10G007190	AT2G19520	0.101807	1.72813	0.0589114
CmaCh11G006940	AT2G19520	0.121862	1.57003	0.0776171
CmaCh11G006870	AT2G19540	0.159838	2.08329	0.0767239
CmaCh11G013810	AT2G16780	0.216561	2.32026	0.0933349
CmaCh14G018880	AT2G32700	0.178834	1.5565	0.114895
CmaCh17G011410	AT2G47990	0.27796	NaN	NaN	High Sequence Divergence Value (pS>=0.75)
CmaCh19G007390	AT2G16780	0.204949	2.2012	0.0931075
CmaCh20G008210	AT2G16405	0.199106	1.83852	0.108297
CmaCh20G002360	AT2G32950	0.164645	2.45713	0.067007
CmaCh01G012080	AT3G15354	0.215568	NaN	NaN	High Sequence Divergence Value (pS>=0.75)
CmaCh01G011960	AT3G15470	0.245989	1.81188	0.135764
CmaCh03G008660	AT3G49660	0.15327	NaN	NaN	High Sequence Divergence Value (pS>=0.75)
CmaCh09G008650	AT3G15354	0.219737	NaN	NaN	High Sequence Divergence Value (pS>=0.75)
CmaCh09G008800	AT3G15470	0.280743	2.07216	0.135483
CmaCh10G003230	AT3G18050	0.308489	2.23893	0.137784
CmaCh11G003030	AT3G18050	0.316648	NaN	NaN	High Sequence Divergence Value (pS>=0.75)
CmaCh11G000580	AT3G01690	0.175187	NaN	NaN	High Sequence Divergence Value (pS>=0.75)
CmaCh12G011040	AT3G04940	0.243499	NaN	NaN	High Sequence Divergence Value (pS>=0.75)
CmaCh17G003320	AT3G16650	0.163618	1.74467	0.0937816
CmaCh08G003430	AT4G02730	0.18334	2.03326	0.0901706
CmaCh09G008800	AT4G27440	0.18073	NaN	NaN	High Sequence Divergence Value (pS>=0.75)
CmaCh10G007190	AT4G29730	0.167306	1.94385	0.0860693
CmaCh10G005910	AT4G32551	0.380769	2.76756	0.137583
CmaCh11G006870	AT4G29658	0.533909	NaN	NaN	High Sequence Divergence Value (pS>=0.75)
CmaCh11G006940	AT4G29730	0.164644	2.08846	0.0788349
CmaCh11G013810	AT4G35050	0.236153	3.21222	0.0735172
CmaCh11G011010	AT4G34460	0.150138	2.29171	0.0655136
CmaCh12G003120	AT4G32551	0.133971	3.31143	0.0404572
CmaCh17G003320	AT4G15900	0.14495	2.46701	0.0587552
CmaCh17G011470	AT4G03020	0.191884	1.29341	0.148355
CmaCh19G006610	AT4G34460	0.140085	3.73194	0.0375366
CmaCh19G007390	AT4G35050	0.208278	NaN	NaN	High Sequence Divergence Value (pS>=0.75)
CmaCh01G011960	AT5G54200	0.257903	1.76816	0.14586
CmaCh01G004500	AT5G15550	0.203805	1.73156	0.1177
CmaCh02G011330	AT5G53500	0.429308	2.77006	0.154982
CmaCh02G011330	AT5G24320	0.427934	2.82315	0.15158
CmaCh02G009310	AT5G42010	0.420804	2.50736	0.167828
CmaCh03G004280	AT5G02430	0.335969	NaN	NaN	High Sequence Divergence Value (pS>=0.75)
CmaCh04G012780	AT5G23430	0.268758	2.61365	0.102828
CmaCh07G009830	AT5G02430	0.343124	NaN	NaN	High Sequence Divergence Value (pS>=0.75)
CmaCh09G008800	AT5G54190	0.185404	2.42445	0.0764725
CmaCh09G004150	AT5G25150	0.148822	1.90049	0.078307
CmaCh12G011040	AT5G28020	0.240158	NaN	NaN	High Sequence Divergence Value (pS>=0.75)
CmaCh13G010630	AT5G60940	0.198527	1.62361	0.122276
CmaCh15G010170	AT5G53500	0.390487	2.24459	0.173968
CmaCh15G010170	AT5G24320	0.364596	2.61266	0.13955
CmaCh18G008400	AT5G08390	0.286111	1.5642	0.182911

## Sheet: Cma_Cs
Seq_1	Seq_2	Ka	Ks	Ka_Ks	Note
CmaCh01G001300	CsaV3_4G001370	0.0330283	0.364801	0.0905378
CmaCh01G011960	CsaV3_4G033890	0.0463555	0.386031	0.120082
CmaCh01G012080	CsaV3_4G033700	0.0527777	0.307473	0.17165
CmaCh02G011330	CsaV3_5G000280	0.07415	0.341414	0.217185
CmaCh02G009310	CsaV3_5G001800	0.0547996	0.415808	0.131791
CmaCh03G004280	CsaV3_4G024950	0.0845423	0.496043	0.170434
CmaCh03G008660	CsaV3_6G044600	0.0323817	0.289311	0.111927
CmaCh03G010850	CsaV3_6G041790	0.101229	0.315	0.321363
CmaCh03G011980	CsaV3_6G040110	0.0321042	0.266224	0.120591
CmaCh04G012780	CsaV3_5G029230	0.040282	0.293199	0.137388
CmaCh04G021960	CsaV3_5G024420	0.0386429	0.334146	0.115646
CmaCh05G006540	CsaV3_2G031690	0.143068	0.358898	0.398632
CmaCh05G011780	CsaV3_2G004410	0.0128508	0.190335	0.0675165
CmaCh05G009890	CsaV3_6G031630	0.0329007	0.205323	0.160239
CmaCh05G009390	CsaV3_6G036200	0.0385892	0.311137	0.124026
CmaCh06G012470	CsaV3_3G011040	0.0552336	0.264478	0.20884
CmaCh06G012170	CsaV3_3G010220	0.0713176	0.243637	0.29272
CmaCh07G009830	CsaV3_4G024950	0.0870481	0.478265	0.182008
CmaCh07G001850	CsaV3_6G050930	0.00768879	0.381665	0.0201454
CmaCh07G007910	CsaV3_6G041790	0.11407	0.496067	0.229948
CmaCh08G003430	CsaV3_7G028040	0.0113491	0.393205	0.028863
CmaCh09G004150	CsaV3_4G036640	0.0208891	0.221832	0.0941664
CmaCh09G008650	CsaV3_4G033700	0.0403241	0.277854	0.145127
CmaCh09G008800	CsaV3_4G033870	0.105774	0.539709	0.195984
CmaCh10G007190	CsaV3_1G040460	0.0188797	0.286253	0.0659546
CmaCh10G003230	CsaV3_1G004220	0.0323421	0.24004	0.134736
CmaCh10G005910	CsaV3_1G030980	0.0943633	0.185697	0.508156
CmaCh10G005910	CsaV3_2G031700	0.388045	1.69554	0.228863
CmaCh11G006870	CsaV3_1G040330	0.144095	0.735164	0.196004
CmaCh11G006940	CsaV3_1G040460	0.0175109	0.374357	0.046776
CmaCh11G000580	CsaV3_1G000870	0.0390629	0.358694	0.108903
CmaCh11G003030	CsaV3_1G004220	0.0363953	0.282521	0.128823
CmaCh11G000580	CsaV3_3G027410	0.140032	2.27483	0.0615571
CmaCh11G013810	CsaV3_7G001000	0.0419964	0.472956	0.0887957
CmaCh11G011010	CsaV3_7G023510	0.0484332	0.379149	0.127742
CmaCh11G006870	CsaV3_7G034850	0.719298	NaN	NaN	High Sequence Divergence Value (pS>=0.75)
CmaCh12G003120	CsaV3_2G031700	0.0405122	0.49928	0.0811413
CmaCh12G011040	CsaV3_2G004360	0.477613	1.06475	0.448571
CmaCh13G010630	CsaV3_1G006160	0.0306857	0.289215	0.1061
CmaCh13G006680	CsaV3_1G011890	0.0632341	0.21924	0.288423
CmaCh14G005720	CsaV3_3G041110	0.0148687	0.293079	0.0507327
CmaCh14G018880	CsaV3_3G011040	0.0378592	0.22327	0.169567
CmaCh14G019450	CsaV3_3G010230	0.0659075	0.34031	0.193669
CmaCh15G013050	CsaV3_5G001800	0.0507854	0.388682	0.13066
CmaCh15G008350	CsaV3_5G024420	0.0219125	0.311955	0.0702425
CmaCh17G003320	CsaV3_6G023930	0.020298	0.359096	0.0565252
CmaCh17G011410	CsaV3_7G028370	0.0521762	0.393257	0.132677
CmaCh17G011470	CsaV3_7G028430	0.0198837	0.262781	0.0756663
CmaCh18G003480	CsaV3_1G011890	0.0807684	0.323322	0.249808
CmaCh18G005880	CsaV3_1G045890	0.126171	0.31545	0.39997
CmaCh18G006800	CsaV3_5G030120	0.0177149	0.429732	0.0412231
CmaCh18G008400	CsaV3_5G029230	0.0413843	0.322218	0.128436
CmaCh19G007390	CsaV3_7G001000	0.0294482	0.322499	0.0913127
CmaCh19G006610	CsaV3_7G023510	0.0201195	0.263357	0.0763965
CmaCh20G008210	CsaV3_2G015120	0.0466206	0.217386	0.21446
CmaCh20G002360	CsaV3_6G015450	0.0363808	0.275794	0.131913
