# Supplementary material for: Genome-Wide Identification of WD40 Proteins in Cucurbita maxima Reveals Its Potential Functions in Fruit Development
Source: Genes (Basel). 2023 Jan 14;14(1):220. doi: 10.3390/genes14010220 (PMC9859561; doi:10.3390/genes14010220)
Supplement: Supplementary file 1 [file genes-14-00220-s001.zip › Table4 S5 CmWD40 genes in transcriptome (PRJNA385310, SRP012853, and PRJNA464060).xlsx]

## Sheet: Sheet2
Gene	PRJNA385310				SRP012853		PRJNA464060
GeneID	Fruit	Leaf	Stem	Root	Stem_Phloem	Stem_Vascular	N12_Leaf_Mesophyll_Control	N12_Leaf_Mesophyll_NaCl	N12_Leaf_Vein_Control	N12_Leaf_Vein_NaCl
CmaCh01G000720	12.16	11.973	11.18	11.37	4.033	9.24	4.3	3.983	5.697	5.173
CmaCh01G001180	3.673	33.193	32.635	37.483	11.97	36.457	8.36	8.72	11.71	12.993
CmaCh01G001300	21.427	12.423	9.79	8.22	3.727	8.17	2.467	1.56	2.547	2.55
CmaCh01G001610	13.203	28.37	26.02	39.88	6.433	28.127	7.017	7.34	12.15	11.37
CmaCh01G002640	1.34	2.467	1.57	1.21	0.397	1.41	0.807	0.707	1.1	0.87
CmaCh01G003160	16.89	18.127	13.46	8.247	4.593	15.02	4.16	3.643	5.23	6.667
CmaCh01G004500	12.903	14.513	12.095	7.127	3.273	7.667	1.487	1.883	2.053	2.733
CmaCh01G005410	18.557	10.753	10.98	16.557	1.873	7.827	6.98	5.913	5.917	6.23
CmaCh01G011960	6.417	6.547	6.315	9.3	2.427	8.577	1.637	1.347	2.23	2.79
CmaCh01G012080	4.317	5.703	6.495	4.467	0.94	5.487	16.737	20.097	12.84	15.653
CmaCh01G013240	11.367	18.943	16.56	20.15	335.177	32.37	6.627	6.707	8.323	9.51
CmaCh01G014150	2.803	2.473	9.22	2.757	3.013	9.29	0.967	0.963	0.727	1.93
CmaCh01G016590	8.593	12.95	7.095	4.997	1.063	7.003	1.017	0.86	1.34	1.967
CmaCh01G017780	14.253	12.253	11.435	10.49	3.443	11.87	4.17	3.743	4.13	4.343
CmaCh01G018650	10.923	8.347	5.9	45.933	2.52	6.163	3.067	3.043	3.993	3.587
CmaCh01G019490	11.627	5.96	7.465	4.573	1.413	5.203	6.163	5.437	4.53	6.53
CmaCh02G003700	15.83	25.013	19.575	21.53	12.053	23.963	5.087	4.857	8.217	7.553
CmaCh02G005650	0.147	0.097	0.03	0	0	0.09	0.117	0.037	0.137	0.107
CmaCh02G005790	21.733	24.237	23.23	26.473	8.07	18.79	8.283	8.373	11.05	11.867
CmaCh02G009310	16.943	8.173	12.15	13.477	2.987	19.463	8.58	10.43	8.107	8.727
CmaCh02G010030	1.653	28.017	1.445	20.163	0.973	3.963	0.08	0.137	0.167	0.48
CmaCh02G011330	7.13	15.177	12.62	10.71	2.393	9.457	4.21	5.58	5.39	8.46
CmaCh02G011830	9.803	10.567	9.64	11.613	13.657	14.927	7.087	7.32	5.927	5.977
CmaCh02G013310	13.657	16.01	10.855	11.277	2.64	10.35	7.75	7.747	7.49	8.007
CmaCh02G013960	8.823	11.663	14.595	5.507	3.713	13.047	14.893	18.71	13.017	16.483
CmaCh02G014960	5.04	7.027	5.335	9.71	5.34	7.753	2.487	1.867	3.46	2.24
CmaCh02G016250	0.517	85.673	8.02	22.173	2.2	12.243	0.12	0.213	0.43	1.32
CmaCh02G017140	32.75	22.837	22.545	18.893	4.473	16.907	10.84	11.263	11.123	13.327
CmaCh02G017740	7.66	8.98	5.87	6.293	1.763	6.903	3.077	2.69	2.853	2.777
CmaCh03G003090	10.06	12.74	9.865	14.003	3.237	7.53	7.627	6.03	8.36	7.707
CmaCh03G004280	0.077	5.743	0.13	0.72	0.067	0.503	0.08	0.04	0.173	0.05
CmaCh03G008660	9.843	16.69	11.84	10.333	3.463	8.2	4.63	5.013	4.127	5.317
CmaCh03G009490	24.053	19.557	14.81	13.847	4.563	14.053	7.95	9.35	7.637	9.023
CmaCh03G010680	6.547	7.13	4.285	3.75	4.807	7.463	1.803	1.63	2.67	3.06
CmaCh03G010850	8.423	4.34	10.35	5.947	2.493	6.437	3.09	3.45	4.41	5.297
CmaCh03G010900	6.087	12.493	8.455	7.383	5.187	5.323	2.447	2.1	3.113	3.283
CmaCh03G011980	13.013	9.113	5.635	6.197	1.343	3.953	2.753	1.673	3.77	2.107
CmaCh04G000280	10.607	10.217	6.025	5.273	15.147	23.72	2.59	2.497	5.513	4.703
CmaCh04G004520	0.443	34.65	1.545	7.17	1.293	8.553	0.147	0.11	0.32	0.32
CmaCh04G006990	31.613	22.033	21.17	18.263	7.013	19.857	6.32	7.657	7.06	8.05
CmaCh04G007220	12.73	5.74	5.76	6.297	1.3	3.733	3.063	2.71	2.8	3.553
CmaCh04G009280	8.557	7.173	6.86	4.583	1.323	3.243	3.75	4.407	3.087	3.097
CmaCh04G011090	7.837	8.043	6.785	12.743	5.38	4.62	3.53	4.083	2.777	4.807
CmaCh04G012780	5.98	20.803	11.97	15.343	9.173	10.57	9.11	7.45	10.01	8.76
CmaCh04G013010	1.743	2.947	1.1	1.72	0.4	0.183	0.953	0.87	1.253	1.103
CmaCh04G014600	14.883	10.333	10.105	6.64	3.007	9.293	3.4	3.943	3.443	4.577
CmaCh04G017290	11.96	10.483	10.64	8.277	2.2	9.563	3.99	5.39	4.563	6.257
CmaCh04G017900	84.543	12.22	24.405	36.287	0.4	4.963	23.927	9.333	25.43	10.96
CmaCh04G018590	29.617	26.203	21.725	16.26	19.297	18.893	4.443	3.403	4.9	5.283
CmaCh04G018760	16.417	12.28	12.88	13.193	7.413	12.923	6.863	7.71	6.56	9.143
CmaCh04G021960	4.92	4.943	2.515	1.767	0.18	2.437	0.4	0.62	0.533	0.937
CmaCh04G025380	24.87	17.793	14.77	65.73	5.507	7.99	6.443	5.2	7.763	4.85
CmaCh04G026570	0.057	23.51	0.575	8.9	0.813	1.933	0.05	0.033	0.107	0.287
CmaCh04G028550	8.13	2.863	5.875	6.853	3.257	4.143	3.007	2.997	3.46	4.143
CmaCh04G030330	23.057	14.597	18.005	12.97	7.103	15.403	6.167	7.61	6.183	9.067
CmaCh05G002140	0	0.627	7.255	4.573	0.387	10.81	4.567	9.19	2.327	8.28
CmaCh05G004880	57.103	24.31	36.94	62.77	3.473	24.443	18.587	27.677	13.51	39.217
CmaCh05G006540	20.177	24.69	19.155	15.283	5.293	14.457	8.447	10.687	9.73	13.943
CmaCh05G006960	9.87	14.437	6.075	3.56	4.48	7.147	16.847	14.877	16.79	13.337
CmaCh05G007320	17.727	13.903	8.91	8.003	5.997	20.99	7.443	10.927	6.923	9.003
CmaCh05G009390	28.747	20.453	19.335	15.793	4.733	12.773	8.797	8.48	6.777	7.917
CmaCh05G009890	17.587	14.433	14.16	19.51	14.213	17.653	4.637	4.333	6.08	5.67
CmaCh05G010900	20.113	19.753	13.415	20.773	3.597	15.123	10.607	15.093	8.61	15.517
CmaCh05G011780	14.32	10.387	11.23	12.36	3.323	11.18	4.927	5.513	5.437	6.4
CmaCh05G012780	24.283	10.72	12.925	12.887	1.98	13.153	2.347	3.49	3.08	4.327
CmaCh06G004710	34.687	13.547	29.925	22.367	8.837	21.173	9.84	10.677	7.367	8.443
CmaCh06G006620	26.3	43.833	24.165	19.81	15.447	27.557	13.53	15.003	13.233	18.437
CmaCh06G011360	79.217	20.837	48.125	26.333	18.193	30.363	4.597	5.72	6.07	7.64
CmaCh06G012170	31.3	31.127	23.365	22.587	5.953	17.7	9.707	9.76	10.697	12.117
CmaCh06G012470	15.377	21.43	16.285	20.437	4.167	20.303	2.907	3.963	4.547	5.747
CmaCh06G012970	114.79	64.717	71.06	62.84	16.96	50.787	24.843	23.86	23.61	28.983
CmaCh06G015590	2.427	4.11	2.6	3.613	0.4	1.62	1.03	1.27	0.903	1.343
CmaCh07G000890	35.297	30.893	23.025	20.533	4.58	19.463	8.97	8.563	16.527	10.36
CmaCh07G001850	25.443	22.85	24.87	22.943	5.86	18.94	8.797	11.137	6.667	10.21
CmaCh07G004300	4.123	4.887	4.695	4.827	1.57	3.95	1.423	1.413	2.01	2.443
CmaCh07G006770	34.4	36.51	27.44	24.28	8.473	26.63	15.163	16.36	12.397	13.1
CmaCh07G007910	0.607	3.133	1.75	2.973	0.723	2.217	0.99	1.323	2.227	4.14
CmaCh07G008860	7.453	4.887	3.43	7.597	0.943	3.71	0.627	0.493	0.86	1.227
CmaCh07G009830	0.093	0.413	0	1.73	0.013	0.127	0.067	0.093	0.053	0.193
CmaCh07G010450	0.25	1.723	0.51	0.613	0.223	1.243	0.05	0.103	0.12	0.12
CmaCh07G012360	8.52	14.28	5.81	10.697	1.977	5.607	5.23	5.22	5.033	5.603
CmaCh08G002550	22.263	22.007	21.73	19.353	4.043	13.71	7.397	7.34	8.717	9.107
CmaCh08G003130	61.077	11.647	26.355	15.253	8.217	14.497	5.55	7.087	5.877	6.993
CmaCh08G003430	14.677	9.42	11.845	11.73	3.857	10.737	5.61	4.467	4.623	6.167
CmaCh08G005070	21.64	15.88	12.45	5.997	1.607	8.157	5.663	6.533	5.677	8.107
CmaCh08G006830	12.993	19.197	11.5	21.477	14.047	19.367	2.017	1.6	5.733	3.847
CmaCh08G007280	33.96	27.433	35.21	33.727	17.607	42.833	14.61	16.877	19.277	19.74
CmaCh08G007590	19.063	19.493	21.625	25.61	5.5	14.41	7.487	7.68	8.8	10.207
CmaCh08G010460	18.987	15.697	20.975	27.443	6.66	18.53	7.293	9.413	6.49	9.01
CmaCh08G012500	18.893	11.93	8.105	9.043	3.343	11.767	1.643	1.33	1.84	2.713
CmaCh08G013040	10.703	6.223	6.36	5.227	1.53	4.217	1.82	1.983	1.743	3.02
CmaCh09G001010	0.143	0.107	0.11	5.66	0.133	0.04	0.12	0.107	0.103	0.12
CmaCh09G001800	0.16	0.37	0.06	0.017	0.023	0.027	0.01	0.093	0.17	0.1
CmaCh09G002980	9.233	10.263	8.565	6.727	3.603	10.657	3.713	3.353	3.99	4.3
CmaCh09G004150	14.74	13.53	10.585	8.283	2.233	7.107	4.967	5.893	3.293	4.417
CmaCh09G005870	23.007	1.913	5.815	1.78	1.227	6.607	0.997	1.4	1.387	2.993
CmaCh09G006530	10.257	0.53	27.21	3.88	0.783	6.447	0.573	2.52	0.997	2.153
CmaCh09G007230	29.65	16.993	18.5	25.303	5.573	13.003	5.727	5.743	9.65	10.45
CmaCh09G007250	18.477	8.247	16.155	13.843	46.95	10.3	5.047	5.92	5.153	6.353
CmaCh09G008650	3.99	12.11	16.2	7.287	3.11	11.7	20.603	24.983	16.657	23.977
CmaCh09G008800	13.86	100.97	10.74	7.807	5.08	8.98	59.133	19.9	64.92	35.213
CmaCh09G009260	24.2	10.787	21.52	17.293	2.017	7.067	5.847	5.633	5.117	7.853
CmaCh10G000810	1.46	0.99	0.82	1.253	0.673	1.47	0.32	0.187	0.227	0.767
CmaCh10G003200	164.493	165.077	108.5	169.25	38.907	87.797	48.48	26.383	50.603	33.78
CmaCh10G003230	19.99	20.03	21.16	33.31	15.117	30.657	6.833	4.773	13.553	11.423
CmaCh10G003890	24.7	16.863	13.075	9.14	12.753	12.577	3.337	3.897	3.533	5.023
CmaCh10G004860	3.453	6.857	2.51	1.98	0.62	2.097	1.66	2.457	1.427	2.77
CmaCh10G005830	51.15	37.873	48.455	49.953	29.207	60.457	12.107	10.6	15.847	16.28
CmaCh10G005910	3.077	0.673	0.69	0.237	0.187	0.83	0.033	0.037	0.107	0.09
CmaCh10G007190	63.21	69.737	66.07	58.223	10.297	53.167	16.527	20.003	15.2	19.487
CmaCh10G007430	10.097	15.337	9.32	8.287	1.487	5.42	10.65	7.03	9.517	7.987
CmaCh11G000130	2.227	6.64	1.785	2.577	0.883	1.413	0.41	0.347	0.647	0.603
CmaCh11G000580	8.723	13.043	10.465	12.603	6.68	13.72	5.173	5.833	6.413	7.103
CmaCh11G000900	17.957	11.027	19.605	3.45	3.647	6.65	13.74	25.597	8.99	20.32
CmaCh11G000910	3.94	8.407	3.91	4.933	1.183	4.193	1.347	1.373	1.803	2.797
CmaCh11G002340	0.54	8.267	1.73	3.147	0.707	1.567	0.743	0.067	0.493	0.18
CmaCh11G002620	16.793	13.237	15.235	14.107	3.297	10.13	5	5.323	5.647	5.65
CmaCh11G003020	310.95	311.93	210.1	273.293	74.563	210.217	117.343	66.47	107.137	82.98
CmaCh11G003030	1.35	34.897	3.24	6.563	1.38	8.933	7.007	1.33	12.903	3.35
CmaCh11G005500	39.277	24.527	40.225	34.47	29.073	61.517	16.437	17.093	18.653	22.32
CmaCh11G006220	2.77	0.837	0.25	1.217	0	0.19	0.12	0.073	0.223	0.063
CmaCh11G006230	2.09	23.057	12.41	14.417	6.783	21.523	3.52	3.71	3.773	5.98
CmaCh11G006870	28.61	24.887	24.725	18.42	13.93	24.663	9.347	7.61	10.477	12.707
CmaCh11G006940	24.667	43.92	23.525	23.873	6.523	23.693	8	8.587	7.86	10.493
CmaCh11G007030	9.93	9.597	10.44	6.933	2.537	9.273	4.33	4.127	3.287	4.66
CmaCh11G010530	86.46	42.76	57.01	50.523	53.057	52.363	29.463	31.8	43.683	38.273
CmaCh11G010850	10.067	21.413	14.41	27.107	9.067	16.077	4.967	3.68	13.067	7.513
CmaCh11G011010	29.49	22.673	29.625	28.963	7.62	21.397	14.243	13.41	16.617	21.187
CmaCh11G012010	25.287	57.327	26.655	44.517	33.72	47.553	24.39	14.17	24.82	18.87
CmaCh11G013810	7.17	31.667	10.78	11.26	2.66	9.907	2.537	1.227	2.14	2.063
CmaCh11G014510	0.01	4.437	0.8	2.077	0.707	0.413	0.197	0.023	0.267	0.043
CmaCh11G015690	41.14	22.56	34.645	30.39	2.73	23.09	82.497	80.697	49.553	54.867
CmaCh11G017800	0.307	1.297	1.66	0.167	1.207	0.067	1.02	2.05	0.7	1.48
CmaCh11G017850	26.283	20.817	18.95	20.543	15.663	17.96	5.7	6.193	5.667	10.117
CmaCh11G017950	30.227	23.027	16.385	15.493	3.457	15.407	6.797	7.33	6.867	7.923
CmaCh11G019470	6.183	3.067	4.965	5.777	5.737	6.683	0.653	0.58	1.53	1.54
CmaCh12G001470	34.397	13.54	36.905	81.49	8.307	75.537	7.53	22.543	8.883	42.003
CmaCh12G003120	17.357	31.473	19.415	13.073	2.17	13.77	7.147	9.7	7.19	13.077
CmaCh12G005050	0.357	0.39	7.13	0.35	0	3.3	10.807	17.013	6.237	10.473
CmaCh12G005990	33.13	16.387	16.72	13.447	6.203	20.747	8.64	8.093	9.817	12.507
CmaCh12G007380	0.73	5.79	1.18	2.597	0.747	1.213	0.117	0.12	0.32	0.363
CmaCh12G010470	20.213	33.82	15.525	14.357	2.74	13.263	8.43	8.637	10.98	13.29
CmaCh12G011040	28.76	15.197	17.16	16.617	6.603	18.733	6.987	6.61	7.537	10.55
CmaCh12G011950	18.093	9.083	19.635	25.113	2.063	7.57	8.86	13.633	6.543	11.217
CmaCh13G001820	27.477	16.157	17.035	16.137	2.89	12.03	10.11	10.067	8.957	9.893
CmaCh13G005760	6.34	5.39	4.555	5.15	0.91	4.833	3.413	4.613	3.43	3.547
CmaCh13G005880	15.983	8.387	10.245	8.883	3.21	9.287	3.287	4.953	3.947	6.067
CmaCh13G006680	14.967	15.213	15	18.527	4.913	23.043	3.353	4.073	5.133	6.377
CmaCh13G006770	40.333	21.777	37.22	26.043	10.32	37.277	21.067	21.8	22.453	24.627
CmaCh13G009070	9.513	4.397	5.525	15.647	7.393	2.947	2.2	1.903	2.927	4.637
CmaCh13G010320	12.443	11.66	12.995	12.013	2.983	9.117	3.513	3.863	4.63	5.673
CmaCh13G010630	10.677	11.903	5.505	4.437	2.28	11.367	2.307	2.183	2.063	3.093
CmaCh14G000580	19.41	11.193	15.66	15.36	2.2	6.873	3.03	2.96	3.173	4.943
CmaCh14G003090	5.377	6.317	2.13	2.427	1.283	2.083	1.863	1.573	2.233	2.63
CmaCh14G004410	22.473	24.02	19.675	17.157	5.337	11.333	11.267	14.67	12.123	19.093
CmaCh14G005720	59.507	61.563	57.695	56.21	21.533	53.86	21.803	13.567	21.833	21.987
CmaCh14G006210	6.953	13.08	6.995	17.33	10.637	10.737	10.053	5.203	9.677	4.947
CmaCh14G006660	14.507	8.16	9.845	5.703	3.567	11.437	4.44	5.657	3.617	5.96
CmaCh14G006690	1.15	2.293	0.59	1.12	0.473	0.58	0.187	0.027	0.18	0.033
CmaCh14G007840	27.883	25.237	22.52	45.003	3.24	9.727	10.533	9.52	9.11	9.05
CmaCh14G009890	13.787	37.06	14.74	24.157	16.267	19.37	3.063	2.637	4.457	4.487
CmaCh14G011040	27.407	21.587	27.05	19.477	7.9	24.093	13.493	13.627	13.537	15.26
CmaCh14G011090	75.123	26.187	52.01	25.397	8.353	38.14	17.167	18.96	14.473	16.983
CmaCh14G012730	14.59	12.983	13.52	12.053	1.93	7.553	4.413	4.043	6.28	6.883
CmaCh14G012960	36.89	25.147	32.75	54.767	30.113	33.88	10.01	9.403	10.51	12.193
CmaCh14G013010	0	0	0	0	0	0	0	0	0	0
CmaCh14G013020	0	1.603	0	0.033	0	0	1.087	0.533	1.42	0.927
CmaCh14G013170	22.67	27.037	22.41	24.047	8.473	29.24	9.39	8.327	14.74	13.713
CmaCh14G013670	7.69	26.747	14.395	36.2	3.253	23.57	5.29	4.937	8.49	7.687
CmaCh14G013780	17.903	21.103	15.49	16.343	6.1	15.043	9.123	7.59	9.083	9.5
CmaCh14G015940	6.04	7.767	4.59	5.803	1.64	4.66	3.453	3.72	3.277	3.87
CmaCh14G016150	8.417	39.527	7.235	5.027	1.68	6.873	1.42	1.227	2.33	2.2
CmaCh14G018410	21.367	36.63	16.145	22.673	10.013	18.07	7.083	6.163	5.953	6.967
CmaCh14G018880	16.86	23.983	22.91	19.173	4.603	19.54	3.173	4.587	4.993	7.41
CmaCh14G019450	1.453	2.23	0.685	0.683	0.81	1.093	1.137	0.92	1.393	1.7
CmaCh14G019760	0.413	0.377	0.11	0.577	0.217	0.05	0	0	0	0
CmaCh15G000070	18.753	20.747	23.375	14.517	6.553	17.57	10.55	10.067	11.35	14.243
CmaCh15G003800	0.06	14.247	0.185	3.767	0.23	0.3	0.037	0.017	0.103	0.05
CmaCh15G004900	14.35	11.49	7.58	7.817	2.413	5.9	3.353	2.29	3.18	2.98
CmaCh15G008310	0.03	2.177	0.065	1.347	0.333	0.503	0.157	0.227	0.097	0.26
CmaCh15G008350	13.113	17.107	10.73	11.153	1.267	5.23	3.62	3.38	3.81	4.737
CmaCh15G010170	2.757	4.937	7.74	8.707	1.673	9.073	2.647	2.83	3.81	4.833
CmaCh15G011850	5.743	12.567	10.035	10.79	11.03	10.66	5.393	4.693	7.38	5.78
CmaCh15G012690	12.933	12.737	15.75	7.12	2.43	9.337	9.723	12.42	7.107	10.287
CmaCh15G013050	6.22	7.417	9.475	13.707	3.087	10.323	12.85	13.777	12.593	13.09
CmaCh15G013580	2.493	18.14	2.83	7.573	1.267	3.093	2.47	1.43	2.227	1.927
CmaCh16G000160	29.913	104.073	32.255	11.963	6.947	18.79	112.683	160.977	86.367	111.02
CmaCh16G003250	3.717	14.693	5.84	6.913	1.547	4.373	3.587	4.75	3.333	4.043
CmaCh16G004250	0.043	0.77	0.03	0.053	0	0	3.49	2.69	3.143	3.133
CmaCh16G009490	61.723	56.637	56.01	54.133	113.973	60.243	26.47	26.393	28.033	32.633
CmaCh16G012740	7.43	1.503	11.235	4.183	0.953	12.047	0.283	1.087	0.463	1.75
CmaCh17G001230	29.483	23.387	28.445	28.417	12.503	31.493	9.437	9.577	11.59	14.587
CmaCh17G003320	45.543	40.957	30.34	26.493	7.817	24.627	16.167	17.383	12.657	16.8
CmaCh17G007370	20.493	20.827	18.745	24.25	6.08	18.14	8.13	7.663	10.503	9.94
CmaCh17G007770	0.35	1.973	0.245	0.377	0	0.417	0.033	0.053	0.107	0.19
CmaCh17G008170	7.55	12.703	10.36	11.843	7.733	14.113	2.607	2.077	5.507	4.507
CmaCh17G011070	39.493	12.33	22.995	21.487	70.133	25.99	10.83	12.26	11.95	16.567
CmaCh17G011410	8.36	15.227	7.435	8.643	2.603	7.25	2.347	2.647	2.087	2.837
CmaCh17G011470	35.54	38.163	103.215	45.443	8.863	31.07	64.863	87.913	63.797	91.947
CmaCh17G011910	23.453	20.797	16.52	18.07	4.727	8.067	6.49	6.237	6.98	7.087
CmaCh17G013000	7.373	7.807	9.62	11.74	4.357	10.9	1.687	1.577	3.547	3.707
CmaCh18G001450	2.293	1.887	0.845	2.53	0.05	1.937	0.107	0.163	0.217	0.17
CmaCh18G002230	34.803	17.85	17.425	13.29	3.457	15.387	9.2	11.367	6.763	8.053
CmaCh18G003250	0.277	0.773	0.19	0.243	0.287	0.23	0.09	0.067	0.043	0.047
CmaCh18G003480	4.453	9.87	5.515	12.04	2.03	5.41	10.813	10.663	12.703	9.56
CmaCh18G005080	10.68	7.497	6.39	4.573	2.33	7.64	1.147	0.843	1.093	1.307
CmaCh18G005880	13.55	13.597	13.715	9.21	3.55	18.303	24.057	30.62	18.613	25.683
CmaCh18G006800	107.367	50.607	58.385	45.86	20.08	45.947	38.057	33.057	32.16	33.97
CmaCh18G007320	12.723	1.363	5.21	4.787	0.263	0.79	29.047	25.52	8.157	5.883
CmaCh18G008000	27.72	25.217	24.865	24.42	6.62	21.987	10.073	11.193	9.307	11.75
CmaCh18G008400	10.133	17.273	10.255	13.113	6.737	10.41	2.517	2.647	4.467	4.4
CmaCh18G009730	3.97	5.583	3.495	3.903	0.993	2.993	1.453	1.497	1.713	2.113
CmaCh18G009950	30.407	9.573	13.775	8.193	1.513	5.67	4.523	4.54	4.02	4.703
CmaCh19G000570	13.817	19.54	13.48	13.497	4.267	11.5	5.203	3.89	6.357	5.373
CmaCh19G001230	6.227	3.81	5.41	5.703	2.48	4.25	3.373	3.653	2.937	3.763
CmaCh19G006390	0.913	4.29	6.795	1.417	0.22	10.737	5.86	20.887	15.663	27.86
CmaCh19G006610	8.617	22.327	30.975	39.6	6.823	32.753	6.747	6.6	12.557	14.077
CmaCh19G006860	4.757	9.61	4.575	8.793	3.8	7.483	1.01	0.827	3.17	2.073
CmaCh19G007390	2.95	6.517	2.79	2.043	0.59	2.223	0.97	0.817	0.547	1.12
CmaCh19G007570	92.067	30.443	80.72	23.73	8.357	33.463	18.353	24	19.137	29.12
CmaCh19G008910	15.067	12.413	9.45	9.043	1.527	3.23	4.247	4.637	4.407	4.653
CmaCh20G001710	33.063	33.387	26.12	31.647	23.747	30.86	18.917	26.533	15.77	20.133
CmaCh20G002360	9.253	8.62	8.47	7.317	2.473	10.363	4.963	6.803	5.453	6.523
CmaCh20G003490	5.083	12.073	8.325	1.073	1.987	6.783	3.783	9.263	2.453	7.083
CmaCh20G004600	15.097	3.15	8.325	7.667	2.017	6.843	2.087	3.207	3.01	4.447
CmaCh20G008180	11.123	20.227	15.26	21.04	10.84	25.233	3.813	3.15	6.503	5.713
CmaCh20G008200	57.09	30.46	44.415	32.637	8.18	40.283	13.573	15.31	14.247	18.127
CmaCh20G008210	12.607	7.76	9.235	12.853	4.957	9.143	2.66	2.863	4.85	5.887
CmaCh20G009040	17.61	13.97	8.64	7.97	2.493	9.937	1.64	1.717	1.877	3.023
CmaCh20G010120	2.767	2.073	0.685	1.153	0.64	1.207	0.137	0.13	0.29	0.293
CmaCh20G011400	0.14	0.42	0.06	0	0	0.23	0.14	0.233	0.247	0.103
表达量高：	CmaCh06G012970、CmaCh10G003200、CmaCh11G003020、CmaCh18G006800	CmaCh09G008800、CmaCh10G003200、CmaCh11G003020、CmaCh16G000160	CmaCh10G003200、CmaCh11G003020、CmaCh17G011470	CmaCh10G003200、CmaCh11G003020	CmaCh01G013240、CmaCh16G009490	CmaCh11G003020		NaCl处理后表达量变化较明显的为CmaCh16G000160表达量上升，CmaCh11G003020下降	NaCl处理前后表达量变化不显著
表达量低：	CmaCh03G004280、CmaCh04G026570、CmaCh07G009830、CmaCh11G014510、CmaCh15G003800、CmaCh15G008310、CmaCh16G004250	CmaCh02G005650、CmaCh09G001010	CmaCh02G005650、CmaCh09G001800、CmaCh15G008310、CmaCh16G004250、CmaCh20G011400	CmaCh09G001800、CmaCh14G013020、CmaCh16G004250	CmaCh03G004280、CmaCh07G009830、CmaCh09G001800、CmaCh18G001450	CmaCh02G005650、CmaCh09G001010、CmaCh09G001800、CmaCh11G017800、CmaCh14G019760
不表达：	CmaCh05G002140、CmaCh14G013010、CmaCh14G013020	CmaCh14G013010	CmaCh07G009830、CmaCh14G013010、CmaCh14G013020	CmaCh02G005650、CmaCh14G013010、CmaCh20G011400	CmaCh02G005650、CmaCh11G006220、CmaCh12G005050、CmaCh14G013010、CmaCh14G013020、CmaCh16G004250、CmaCh17G007770、CmaCh20G011400	CmaCh14G013010、CmaCh14G013020、CmaCh16G004250
CmaCh14G013010不表达，CmaCh10G003200、CmaCh11G003020在果叶根茎中表达量都很高

## Sheet: Sheet3
#ID	regulated	A1_FPKM	A1_count	A2_FPKM	A2_count	A3_FPKM	A3_count	H1_FPKM	H1_count	H2_FPKM	H2_count	H3_FPKM	H3_count	FDR	log2FC
CmaCh01G002640	up	20.0943	5416	13.2826	2939	14.9009	4044	310.012	68666	311.691	63159	96.3556	25224	6.57232e-19	3.60352
CmaCh02G016250	up	26.0212	2383	11.8114	888	6.86277	633	84.4378	6355	96.2408	6626	38.6897	3442	1.62361e-05	2.0903
CmaCh03G004280	down	1.95085	309	2.33344	304	1.88109	300	0.331147	44	0.271026	33	0.340434	53	2.6128e-21	-2.42947
CmaCh03G011980	down	14.302	2523	11.1876	1620	13.1718	2339	5.15352	747	4.7081	625	4.41719	757	2.18017e-12	-1.26741
CmaCh04G004520	down	12.2301	744	6.3601	318	9.61784	589	2.69834	135	3.12869	143	1.74151	103	5.93873e-06	-1.6283
CmaCh04G013010	down	1.79619	321	1.71781	252	1.18844	214	0.297768	44	0.445032	60	0.371152	65	3.45449e-09	-1.81929
CmaCh04G026570	down	10.8487	987	5.15801	385	3.53026	324	1.49295	112	2.05674	141	1.48414	132	0.000262	-1.60797
CmaCh05G002140	down	3.32414	241	4.42627	263	3.2224	235	1.06188	64	1.33841	73	1.82914	129	0.000392346	-1.15043
CmaCh05G004880	up	5.13647	517	4.371	361	10.2338	1036	58.2424	4812	55.1431	4168	22.1428	2163	2.74798e-09	2.57679
CmaCh05G006960	down	5.13647	517	4.371	361	10.2338	1036	58.2424	4812	55.1431	4168	22.1428	2163	2.74798e-09	2.57679
CmaCh07G010450	down	4.22396	738	2.10863	303	2.65995	468	1.17651	169	0.647521	86	0.476268	81	0.000197021	-1.61826
CmaCh08G003130	down	27.5949	2242	29.442	1963	26.3932	2159	10.1922	681	11.1065	679	14.4914	1144	1.18999e-07	-1.0511
CmaCh08G012500	down	27.3755	3165	23.9578	2274	25.837	3008	10.9825	1044	9.0917	791	11.2011	1258	1.51133e-11	-1.13731
CmaCh09G008800	up	17.4654	2986	9.12433	1281	17.1373	2950	123.933	17413	155.611	20001	55.812	9268	3.36361e-12	2.77324
CmaCh10G005910	down	1.22213	134	1.9421	175	1.12237	124	0.574113	52	0.559861	47	0.330868	36	0.00228703	-1.25869
CmaCh11G000900	up	8.24455	989	7.67498	756	8.84081	1068	16.0419	1582	13.2573	1196	18.586	2166	1.45802e-07	1.07195
CmaCh12G007380	down	5.96467	402	3.67471	204	6.09601	414	1.73851	97	1.24908	64	1.25478	83	8.65203e-07	-1.62678
CmaCh14G003090	up	1.45058	97	1.20798	66	1.12609	76	5.25527	286	4.52311	226	8.33667	536	3.36361e-12	2.24281
CmaCh15G010170	down	21.14	3310	20.8848	2685	19.0362	3001	8.23859	1060	8.97227	1057	8.88432	1351	1.00525e-18	-1.07195
CmaCh17G011410	down	16.5662	1327	19.1473	1259	13.8729	1119	6.93201	457	5.89507	355	4.50601	351	1.96311e-07	-1.31844
CmaCh18G003250	down	3.08063	262	1.54607	108	2.08585	179	0.991695	70	0.687216	44	0.655332	55	0.00224481	-1.24588
CmaCh18G005080	down	17.3484	1977	19.4589	1820	14.3729	1649	7.09942	665	6.70314	575	7.37526	817	1.40099e-09	-1.10348
